# Supplementary material for: Polymeric Dental Nanomaterials: Antimicrobial Action
Source: Polymers (Basel). 2022 Feb 22;14(5):864. doi: 10.3390/polym14050864 (PMC8912874; doi:10.3390/polym14050864)
Supplement: Supplementary file 1 [file polymers-14-00864-s001.zip]

Archive with 1 entries (1 files):
- polymers-1598367-supplementary-done.pdf
